# Supplementary material for: Measuring What Matters in Trial Operations: Development and Validation of the Clinical Trial Site Performance Measure
Source: J Clin Med. 2025 Sep 26;14(19):6839. doi: 10.3390/jcm14196839 (PMC12524836; doi:10.3390/jcm14196839)
Supplement: Supplementary file 1 [file jcm-14-06839-s001.zip]

Archive with 1 entries (1 files):
- jcm-3881565-supplementary.pdf
